# Supplementary material for: Integration of UV Stability and Shelf-Life Prediction in a Colorimetric Intelligent Label for Real-Time Monitoring of Shrimp Freshness
Source: Foods. 2026 Apr 16;15(8):1388. doi: 10.3390/foods15081388 (PMC13115143; doi:10.3390/foods15081388)
Supplement: Supplementary file 1 [file foods-15-01388-s001.zip]

Archive with 1 entries (1 files):
- foods-4234290-supplementary.pdf
